# Supplementary material for: Amine-Functionalized Natural Halloysite Nanotubes Supported Metallic (Pd, Au, Ag) Nanoparticles and Their Catalytic Performance for Dehydrogenation of Formic Acid
Source: Nanomaterials (Basel). 2022 Jul 14;12(14):2414. doi: 10.3390/nano12142414 (PMC9318759; doi:10.3390/nano12142414)
Supplement: Supplementary file 1 [file nanomaterials-12-02414-s001.zip]

Archive with 1 entries (1 files):
- nanomaterials-1798870-supplementary.pdf
